# Supplementary material for: Calculating the power to examine treatment‐covariate interactions when planning an individual participant data meta‐analysis of randomized trials with a binary outcome
Source: Stat Med. 2022 Aug 5;41(24):4822–37. doi: 10.1002/sim.9538 (PMC9805219; doi:10.1002/sim.9538)
Supplement: Supplementary file 1 — Appendix S1 Supporting information [file SIM-41-4822-s001.zip]

Archive with 5 entries (5 files):
- Binary covariate simulation study ESTI trial FINAL SUBMITTED.do
- Continuous covariate simulation study ESTI trial FINAL SUBMITTED.do
- Poynard binary covariate application Stata FINAL submitted.do
- Poynard continuous covariate application Stata FINAL submitted.do
- Supplementary Material.docx
