# Supplementary material for: Calculating the power to examine treatment‐covariate interactions when planning an individual participant data meta‐analysis of randomized trials with a binary outcome
Source: Stat Med. 2022 Aug 5;41(24):4822–37. doi: 10.1002/sim.9538 (PMC9805219; doi:10.1002/sim.9538)
Supplement: Supplementary file 1 — Appendix S1 Supporting information [file SIM-41-4822-s001.zip › Binary covariate simulation study ESTI trial FINAL SUBMITTED.do]

* use the Wilson eSTI trial 

use "... esti trial.dta", replace

* drop if missing information about time of the test
drop if  time_test == .

qui gen id = _n 


* create two treatment groups
qui gen treat = 1 if group == "Control"
qui replace treat = 0 if group == "SH:24"

qui gen sex = 1 if  gender == "Male"
qui replace sex = 0 if gender == "Female"

save mydata_final, replace

* 921 treated and 818 control, matches the Wilson paper results

clear all

* define M1 to M4

mat M1 = (1,0,0,0 \ 0,0,0,0 \ 0,0,0,0 \ 0,0,0,0)

mat M2 = (1,1,0,0 \ 1,1,0,0 \ 0,0,0,0 \ 0,0,0,0)

mat M3 = (1,0,1,0 \ 0,0,0,0 \ 1,0,1,0 \ 0,0,0,0)

mat M4 = (1,1,1,1 \ 1,1,1,1 \ 1,1,1,1 \ 1,1,1,1)

* let x be the treatment and z be the covariate 
* define our model as logit-p = alpha + beta*x + gamma*z + interaction*x*z

tempname sim
tempfile simdata
postfile `sim'  sample_size variance_model variance_riley  using `simdata', replace

* repeat calculations from sample sizes 100 to 192
forvalues i = 200/1739 {
local size = `i'	
use mydata_final.dta, replace

qui keep if _n <= `i'

* fit logistic model
qui logit anytest treat##sex  
* save variance of interaction estimate and the logistic reg parameter estimates
local var_interact = e(V)[8,8]
local alpha = e(b)[1,9] 
local beta = e(b)[1,2]  
local gamma = e(b)[1,4] 
local interaction = e(b)[1,8] 
local obs = _N 

qui gen XZ = 1
qui replace XZ = 2 if sex == 0 & treat == 1
qui replace XZ = 3  if sex == 1 & treat == 0
qui replace XZ = 4  if sex == 1 & treat == 1
* derive the probabilities of being in the X and Z categories
qui summ XZ if XZ == 1
local prob_X_0_Z_0 = r(N)/`obs'

qui summ XZ if XZ == 2
local prob_X_1_Z_0 = r(N)/`obs'

qui summ XZ if XZ == 3
local prob_X_0_Z_1 = r(N)/`obs'

qui summ XZ if XZ == 4
local prob_X_1_Z_1 = r(N)/`obs'

* apply the proposed approach to calculating the variance of the interaction 
mat eqM1 = exp(`alpha')/((1+exp(`alpha'))^2)*M1*`prob_X_0_Z_0'
mat eqM2 = exp(`alpha'+`beta')/((1+exp(`alpha'+`beta'))^2)*M2*`prob_X_1_Z_0'
mat eqM3 = exp(`alpha'+`gamma')/((1+exp(`alpha'+`gamma'))^2)*M3*`prob_X_0_Z_1'
mat eqM4 = exp(`alpha'+ `beta' + `gamma' + `interaction')/((1+exp(`alpha'+ `beta' + `gamma' + `interaction'))^2)*M4*`prob_X_1_Z_1'
mat I = eqM1 + eqM2 + eqM3 + eqM4
mat inverseI = inv(I)
mat var = inverseI/(`obs')
* the 4,4 element is the asymptotic variance of the interaction 
local var_interact_est = var[4,4]

post `sim'  (`size')   (`var_interact')   (`var_interact_est') 

disp `i' _continue
}
postclose `sim'
use  `simdata', replace

* scatter plot of the results
gen line1 = 0.04
gen line2 = 0.04
replace line1 = 0.44 if sample_size == 200
replace line2 = 0.44 if sample_size == 200
twoway (scatter variance_model variance_riley, msize(small) mcol(black)) (line line1 line2, lcol(black) lstyle(dash)), aspectratio(1) xlabel(0.04 0.08 0.12 0.16 0.20 0.24 0.28 0.32 0.36 0.40 0.44) yscale(r(0.04 0.41)) xscale(r(0.04 0.41)) ylabel(0.04 0.08 0.12 0.16 0.20 0.24 0.28 0.32 0.36 0.40 0.44) ytitle(variance from fitted logistic regression) xtitle(variance from proposed approach) plotregion(fcolor(white)) graphregion(fcolor(white))

* perfect agreement - confirms that for a binary covariate, our proposal is exact
