# Supplementary material for: Calculating the power to examine treatment‐covariate interactions when planning an individual participant data meta‐analysis of randomized trials with a binary outcome
Source: Stat Med. 2022 Aug 5;41(24):4822–37. doi: 10.1002/sim.9538 (PMC9805219; doi:10.1002/sim.9538)
Supplement: Supplementary file 1 — Appendix S1 Supporting information [file SIM-41-4822-s001.zip › Continuous covariate simulation study ESTI trial FINAL SUBMITTED.do]

* use the Wilson eSTI trial 

use "... esti trial.dta", replace


* drop if missing information about time of the test
drop if  time_test == .

qui gen id = _n 


* creat two treatment groups
qui gen treat = 1 if group == "Control"
qui replace treat = 0 if group == "SH:24"

qui gen sex = 1 if  gender == "Male"
qui replace sex = 0 if gender == "Female"

save mydata_final, replace

* 921 treated and 818 control, matches the Wilson paper

* peform the simulation study

clear all

tempname sim
tempfile simdata
postfile `sim'  sample_size variance_model variance_riley  using `simdata', replace

* repeat calculations from sample sizes 100 to 192
forvalues i = 200/1739 {
local size = `i'	
use mydata_final.dta, replace

qui keep if _n <= `i'

* fit logistic model
qui logit anytest treat##c.age
* save variance of interaction estimate and the logistic reg parameter estimates
local var_interact = e(V)[5,5]
local alpha = e(b)[1,6] 
local beta = e(b)[1,2]  
local gamma = e(b)[1,3] 
local interaction = e(b)[1,5] 

local obs = _N 
local size = _N

* set number in each group 
qui summ treat if treat == 0
local n_control = r(N)
qui summ age if treat == 0
local mean_c = r(mean)
local sd_c = r(sd)
local min_c = r(min)
local max_c = r(max)

qui summ treat if treat == 1
local n_treat = r(N)
qui summ age if treat == 0
local mean_t = r(mean)
local sd_t = r(sd)
local min_t = r(min)
local max_t = r(max)

qui summ treat
local n_total = r(N)

* generate large dataset
qui set obs 1000000
local obs = 1000000
set seed 1234
qui gen id2 = _n


qui gen z = .
qui gen treat2 = 0
qui gen control2 = 0
* generate correct proportion of treated and controls 
qui replace treat2 = 1 if id2 > `obs'*`n_control'/`n_total'
qui replace control2 = 1 if treat2 == 0

* generate the covariate Z of interest; here we assume normal  & that we 
* know the mean and SD is known for treat and control groups separately
qui replace z = rnormal(`mean_c', `sd_c') if treat2 == 0
qui replace z = rnormal(`mean_t', `sd_t') if treat2 == 1

* could rather assume uniform(a,b)
* runiform in Stata only samples from 0 to 1
* to move to (a,b) we needs us to use: (b–a)*runiform() + a
* could use the next two lines if not assuming normality 
* qui replace z = ((`max_c'-`min_c')*runiform()) + `min_c' if treat2 == 0
* qui replace z = ((`max_t'-`min_t')*runiform()) + `min_t' if treat2 == 1

* now generate the 4 by 4 matrix entries corresponding to logit-p = alpha + beta*x + gamma*z + interaction*z*x

qui gen LP`i' = `alpha' + (`beta'*treat) + (`gamma'*z) + (`interaction'*z*treat)
qui gen M_11`i' = exp(LP`i')/((1+ exp(LP`i'))^2)
qui gen M_12`i' = treat*exp(LP`i')/((1+ exp(LP`i'))^2)
qui gen M_13`i' = z*exp(LP`i')/((1+ exp(LP`i'))^2)
qui gen M_14`i' = treat*z*exp(LP`i')/((1+ exp(LP`i'))^2)
qui gen M_21`i' = M_12`i'
qui gen M_22`i' = treat*treat*exp(LP`i')/((1+ exp(LP`i'))^2)
qui gen M_23`i' = treat*z*exp(LP`i')/((1+ exp(LP`i'))^2)
qui gen M_24`i' = treat*treat*z*exp(LP`i')/((1+ exp(LP`i'))^2)
qui gen M_31`i' = M_13`i'
qui gen M_32`i' = M_23`i'
qui gen M_33`i' = z*z*exp(LP`i')/((1+ exp(LP`i'))^2)
qui gen M_34`i' = z*z*treat*exp(LP`i')/((1+ exp(LP`i'))^2)
qui gen M_41`i' = M_14`i'
qui gen M_42`i' = M_24`i'
qui gen M_43`i' = M_34`i'
qui gen M_44`i' =  z*treat*z*treat*exp(LP`i')/((1+ exp(LP`i'))^2)

* let us get expected values of the cells and form I for each study
qui summ M_11`i'
local I_11`i' = r(mean)
qui summ M_12`i'
local I_12`i' = r(mean)
qui summ M_13`i'
local I_13`i' = r(mean)
qui summ M_14`i'
local I_14`i' = r(mean)
qui summ M_21`i'
local I_21`i' = r(mean)
qui summ M_22`i'
local I_22`i' = r(mean)
qui summ M_23`i'
local I_23`i' = r(mean)
qui summ M_24`i'
local I_24`i' = r(mean)
qui summ M_31`i'
local I_31`i' = r(mean)
qui summ M_32`i'
local I_32`i' = r(mean)
qui summ M_33`i'
local I_33`i' = r(mean)
qui summ M_34`i'
local I_34`i' = r(mean)
qui summ M_41`i'
local I_41`i' = r(mean)
qui summ M_42`i'
local I_42`i' = r(mean)
qui summ M_43`i'
local I_43`i' = r(mean)
qui summ M_44`i'
local I_44`i' = r(mean)
 mat I`i' = (`I_11`i'', `I_12`i'', `I_13`i'', `I_14`i'' \ `I_21`i'', `I_22`i'', `I_23`i'', `I_24`i'' \ `I_31`i'', `I_32`i'', `I_33`i'', `I_34`i'' \ `I_41`i'', `I_42`i'', `I_43`i'', `I_44`i'')
mat invI`i' = inv(I`i')
* variance matrix of the parameters can be found by
mat var_`i' = invI`i'/`n_total'
* the 4,4 element is the asymptotic variance of the interaction 
local var_interact_est = var_`i'[4,4]

post `sim'  (`size')   (`var_interact')   (`var_interact_est') 

disp `i'. _continue
}
postclose `sim'
use  `simdata', replace
 

* scatter plot of the results
gen line1 = 0.0005
gen line2 = 0.0005
replace line1 = 0.0085 if sample_size == 200
replace line2 = 0.0085 if sample_size == 200
twoway (scatter variance_model variance_riley, msize(small) mcol(black)) (line line1 line2, lcol(black) lstyle(dash)), aspectratio(1) xlabel(0.0005 0.0025 0.0045 0.0065 0.0085) yscale(r(0.0005 0.0085)) xscale(r(0.0005 0.0085)) ylabel(0.0005 0.0025 0.0045 0.0065 0.0085) ytitle(variance from fitted logistic regression) xtitle(variance from proposed approach) plotregion(fcolor(white)) graphregion(fcolor(white))

*** END ***

* Could save results from uniform and normality assumptions into the same file, and use this to generate an overall graph

use "... cts sim results.dta"

twoway (scatter variance_model variance_riley_uniform, msize(small) mcol(black)) (scatter variance_model variance_riley_normal, msize(small) mcol(gs10))  (line line1 line2, lcol(black) lstyle(dash)), aspectratio(1) xlabel(0.004 0.006 0.008 0.010 0.012) yscale(r(0.004 0.012)) xscale(r(0.004 0.012)) ylabel(0.004 0.006 0.008 0.010 0.012) ytitle(variance from fitted logistic regression) xtitle(variance from proposed approach) plotregion(fcolor(white)) graphregion(fcolor(white))
