# Supplementary material for: Calculating the power to examine treatment‐covariate interactions when planning an individual participant data meta‐analysis of randomized trials with a binary outcome
Source: Stat Med. 2022 Aug 5;41(24):4822–37. doi: 10.1002/sim.9538 (PMC9805219; doi:10.1002/sim.9538)
Supplement: Supplementary file 1 — Appendix S1 Supporting information [file SIM-41-4822-s001.zip › Poynard binary covariate application Stata FINAL submitted.do]

* Run all the code in one go - takes about 1 second*

clear all


mat M1 = (1,0,0,0 \ 0,0,0,0 \ 0,0,0,0 \ 0,0,0,0)
mat M2 = (1,1,0,0 \ 1,1,0,0 \ 0,0,0,0 \ 0,0,0,0)
mat M3 = (1,0,1,0 \ 0,0,0,0 \ 1,0,1,0 \ 0,0,0,0)
mat M4 = (1,1,1,1 \ 1,1,1,1 \ 1,1,1,1 \ 1,1,1,1)

* Poynard application - 4 trials, sex covariate of interest
* the required aggregate data needs to be read in as a dataset

use "C:\Users\prc81\OneDrive - University of Keele\Work\Grants awarded\Richard Riley - REVAMP\Sample size IPDMA\logistic regression\Poynard data.dta", replace

* define vector alpha = log-odds in the control group
* Becky found a mistake in the version submitted to SiM
* it said ln(events/n) below and not logit
* so updated
gen ln_odds_C = logit(events_C/n_C)
mkmat ln_odds_C, matrix(alpha_trans)
mat alpha = alpha_trans'

* define vector beta = overall treatment effect
gen non_events_C = n_C - events_C
gen non_events_T = n_T - events_T
gen OR = (events_T/non_events_T)/(events_C/non_events_C)
gen lnOR = ln(OR)
mkmat lnOR, matrix(beta_trans)
mat beta = beta_trans'

* specify gamma = assumed prognostic effect of Z - here I assume zero for all trials, but can assess other values
mat gamma =  (ln(1), ln(1) , ln(1) , ln(1)) 

* specify assumed interaction - here I assume a value of 1.3 (common for each trial)
mat interaction = (ln(1.3), ln(1.3), ln(1.3), ln(1.3)) 

* total sample size of each trial
gen total = n_C + n_T
mkmat total, matrix(n_trans)
mat n = n_trans' 

* count total number of studies
local studies = _N

* define number of patients by X and Z categories
gen n_z0_C = n_C*(1-(percent_male_C/100))
gen n_z0_T = n_T*(1-(percent_male_T/100))
gen n_z1_C = n_C*(percent_male_C/100)
gen n_z1_T = n_T*(percent_male_T/100)

gen prop_z0_C = n_z0_C / total
gen prop_z0_T = n_z0_T / total
gen prop_z1_C = n_z1_C / total
gen prop_z1_T = n_z1_T / total

mkmat prop_z0_C, matrix(prob_X_0_Z_0_trans)  
mkmat prop_z0_T, matrix(prob_X_1_Z_0_trans) 
mkmat prop_z1_C, matrix(prob_X_0_Z_1_trans) 
mkmat prop_z1_T, matrix(prob_X_1_Z_1_trans) 

mat prob_X_0_Z_0 = prob_X_0_Z_0_trans'
mat prob_X_1_Z_0 = prob_X_1_Z_0_trans'
mat prob_X_0_Z_1 = prob_X_0_Z_1_trans'
mat prob_X_1_Z_1 = prob_X_1_Z_1_trans'

* loop across studies calculating expected values, information matrix, variances of interaction estimates

* create a datset to post trial specific results to
tempname pow
tempfile powerdata
postfile `pow'  study interact variance se  /// mean_trtEst se_trtEst mean_trtSe se_trtSe conv 
using `powerdata', replace

forvalues i = 1/`studies' {
mat eqM1_`i' = exp(alpha[1,`i'])/((1+exp(alpha[1,`i']))^2)*M1*prob_X_0_Z_0[1,`i']
mat eqM2_`i' = exp(alpha[1,`i']+beta[1,`i'])/((1+exp(alpha[1,`i'] + beta[1,`i']))^2)*M2*prob_X_1_Z_0[1,`i']
mat eqM3_`i' = exp(alpha[1,`i']+ gamma[1,`i'])/((1+exp(alpha[1,`i'] + gamma[1,`i']))^2)*M3*prob_X_0_Z_1[1,`i']
mat eqM4_`i' = exp(alpha[1,`i'] + beta[1,`i'] + gamma[1,`i'] + interaction[1,`i'])/((1+exp(alpha[1,`i'] + beta[1,`i'] + gamma[1,`i'] + interaction[1,`i']))^2)*M4*prob_X_1_Z_1[1,`i']
mat I_`i' = eqM1_`i' + eqM2_`i' + eqM3_`i' + eqM4_`i'
mat inverseI_`i' = inv(I_`i')
mat var_`i' = inverseI_`i'/n[1,`i']
* the 4,4 element is the asymptotic variance of the interaction 
local variance = var_`i'[4,4]
local se = sqrt(`variance')
local interact = interaction[1, `i']
local study = `i'
post `pow'  (`study')  (`interact')   (`variance')   (`se') 
}
postclose `pow'

* derive the variance of the IPDMA summary interaction estimates
use  `powerdata', replace
* keep if study ==4 
gen inv_var = 1/variance
qui summ inv_var 
local summ_inv_var = r(sum)
local ma_variance = 1/r(sum)
local ma_se = sqrt(1/r(sum))

* display results including the power
disp "interaction = " interaction[1,1] _newline "ma_variance = " `ma_variance' _newline "ma_se = " `ma_se' _newline  "lower = " interaction[1,1] - (1.96* sqrt(`ma_variance')) _newline  "upper = " interaction[1,1] + (1.96* sqrt(`ma_variance')) _newline  "power = " normal(-1.96 + (interaction[1,1] * sqrt(`summ_inv_var')))  + normal(-1.96 - (interaction[1,1] * sqrt(`summ_inv_var'))) _newline "power (%) = " 100 * (normal(-1.96 + (interaction[1,1] * sqrt(`summ_inv_var')))  + normal(-1.96 - (interaction[1,1] * sqrt(`summ_inv_var'))))

* calculate the percentage weight for each trial in the analysis & save in the dataset
qui gen weight = inv_var/`summ_inv_var'
qui gen percent_weight = 100*weight
qui save poynard_sex_results, replace

* STOP
