# Supplementary material for: Calculating the power to examine treatment‐covariate interactions when planning an individual participant data meta‐analysis of randomized trials with a binary outcome
Source: Stat Med. 2022 Aug 5;41(24):4822–37. doi: 10.1002/sim.9538 (PMC9805219; doi:10.1002/sim.9538)
Supplement: Supplementary file 1 — Appendix S1 Supporting information [file SIM-41-4822-s001.zip › Poynard continuous covariate application Stata FINAL submitted.do]

* run from START to END - takes about 20 seconds *

*** START

clear all

* Poynard application - 4 trials, age covariate of interest
* the required aggregate data needs to be read in as a dataset

use "C:\Users\prc81\OneDrive - University of Keele\Work\Grants awarded\Richard Riley - REVAMP\Sample size IPDMA\logistic regression\Poynard data.dta", replace


* create a datset to post trial specific results to
tempname pow
tempfile powerdata
postfile `pow'  study interact variance se using `powerdata', replace

* first define the logistic equation parameters for each study

* define vector alpha = log-odds in the control group
gen ln_odds_C = logit(events_C/n_C)
mkmat ln_odds_C, matrix(alpha_trans)
mat alpha = alpha_trans'

* define vector beta = overall treatment effect
gen non_events_C = n_C - events_C
gen non_events_T = n_T - events_T
gen OR = (events_T/non_events_T)/(events_C/non_events_C)
gen lnOR = ln(OR)
mkmat lnOR, matrix(beta_trans)
mat beta = beta_trans'

* specify gamma = assumed prognostic effect of Z - assumed zero here 
mat gamma =  (ln(1), ln(1) , ln(1) , ln(1)) 


* specify assumed interaction - assume an OR of 1.3 for a 10-unit increase in age
* corresponds to a lnOR of 0.262364
* - for a 1-year increase in age, this corresponds to 0.0262364

mat interaction = (0.0262364, 0.0262364, 0.0262364, 0.0262364) 

mkmat age_mean_T , matrix(age_mean_T_trans)
mat age_mean_T = age_mean_T_trans'
mkmat age_mean_C , matrix(age_mean_C_trans)
mat age_mean_C = age_mean_C_trans'
mkmat age_sd_T , matrix(age_sd_T_trans)
mat age_sd_T = age_sd_T_trans'
mkmat age_sd_C , matrix(age_sd_C_trans)
mat age_sd_C = age_sd_C_trans'

* total sample size of each trial
gen total = n_C + n_T
mkmat total, matrix(n_trans)
mat n = n_trans' 

mkmat n_C, matrix(n_C_trans)
mkmat n_T, matrix(n_T_trans)
mat n_C = n_C_trans'
mat n_T = n_T_trans'

* count total number of studies
local studies = _N

* generate large dataset for the simulation
set obs 1000000
local obs = 1000000
set seed 1234
gen id = _n

* generate the covariate Z of interest for each group, assuming normality 
forvalues i = 1/`studies' {
gen z`i' = .
gen treat`i' = 0
gen control`i' = 0
* generate correct proportion of treated and controls 
replace treat`i' = 1 if id > `obs'*n_C[1,`i']/n[1,`i']
replace control`i' = 1 if treat`i' == 0
}

forvalues i = 1/`studies' {
	* using the observed mean and sd
replace z`i' = rnormal(age_mean_C[1,`i'], age_sd_C[1, `i']) if  treat`i' == 0
replace z`i' = rnormal(age_mean_T[1,`i'], age_sd_T[1, `i']) if  treat`i' == 1
}

* create centered z variable so that intercept is similar to overall treatment effect
forvalues i = 1/`studies' {
	qui summ z`i'
gen z`i'_cent = z`i' - r(mean)
}
* now generate the 4 by 4 matrix entries corresponding to logit-p = alpha + beta*x + gamma*z + interaction*z*x
* for each study separately 
forvalues i = 1/`studies' {
gen LP`i' = alpha[1,`i'] + (beta[1,`i']*treat`i') + (gamma[1,`i'] * z`i'_cent) + (interaction[1,`i'] * z`i'_cent * treat`i')
gen M_11`i' = exp(LP`i')/((1+ exp(LP`i'))^2)
gen M_12`i' = treat`i'*exp(LP`i')/((1+ exp(LP`i'))^2)
gen M_13`i' = z`i'_cent*exp(LP`i')/((1+ exp(LP`i'))^2)
gen M_14`i' = treat`i'*z`i'_cent*exp(LP`i')/((1+ exp(LP`i'))^2)
gen M_21`i' = M_12`i'
gen M_22`i' = treat`i'*treat`i'*exp(LP`i')/((1+ exp(LP`i'))^2)
gen M_23`i' = treat`i'*z`i'_cent*exp(LP`i')/((1+ exp(LP`i'))^2)
gen M_24`i' = treat`i'*treat`i'*z`i'_cent*exp(LP`i')/((1+ exp(LP`i'))^2)
gen M_31`i' = M_13`i'
gen M_32`i' = M_23`i'
gen M_33`i' = z`i'_cent*z`i'_cent*exp(LP`i')/((1+ exp(LP`i'))^2)
gen M_34`i' = z`i'_cent*z`i'_cent*treat`i'*exp(LP`i')/((1+ exp(LP`i'))^2)
gen M_41`i' = M_14`i'
gen M_42`i' = M_24`i'
gen M_43`i' = M_34`i'
gen M_44`i' =  z`i'_cent*treat`i'* z`i'_cent*treat`i'*exp(LP`i')/((1+ exp(LP`i'))^2)
}

* let us get expected values of the cells and form I for each study
forvalues i = 1/`studies' {
qui summ M_11`i'
local I_11`i' = r(mean)
qui summ M_12`i'
local I_12`i' = r(mean)
qui summ M_13`i'
local I_13`i' = r(mean)
qui summ M_14`i'
local I_14`i' = r(mean)
qui summ M_21`i'
local I_21`i' = r(mean)
qui summ M_22`i'
local I_22`i' = r(mean)
qui summ M_23`i'
local I_23`i' = r(mean)
qui summ M_24`i'
local I_24`i' = r(mean)
qui summ M_31`i'
local I_31`i' = r(mean)
qui summ M_32`i'
local I_32`i' = r(mean)
qui summ M_33`i'
local I_33`i' = r(mean)
qui summ M_34`i'
local I_34`i' = r(mean)
qui summ M_41`i'
local I_41`i' = r(mean)
qui summ M_42`i'
local I_42`i' = r(mean)
qui summ M_43`i'
local I_43`i' = r(mean)
qui summ M_44`i'
local I_44`i' = r(mean)
 mat I`i' = (`I_11`i'', `I_12`i'', `I_13`i'', `I_14`i'' \ `I_21`i'', `I_22`i'', `I_23`i'', `I_24`i'' \ `I_31`i'', `I_32`i'', `I_33`i'', `I_34`i'' \ `I_41`i'', `I_42`i'', `I_43`i'', `I_44`i'')
mat invI`i' = inv(I`i')
* variance matrix of the parameters can be found by
mat var_`i' = invI`i'/n[1,`i']
* the 4,4 element is the asymptotic variance of the interaction 
local variance = var_`i'[4,4]
local se = sqrt(`variance')
local interact = interaction[1, `i']
local study = `i'
post `pow'  (`study')  (`interact')   (`variance')   (`se') 
}
postclose `pow'

* Use the save results to generate the variance of the meta-analysis summary estimate
use  `powerdata', replace
* keep if study == 4
gen inv_var = 1/variance
qui summ inv_var 
local summ_inv_var = r(sum)
local ma_variance = 1/r(sum)
local ma_se = sqrt(1/r(sum))

* display results including the power 
disp "interaction = " interaction[1,1] _newline "ma_variance = " `ma_variance' _newline "ma_se = " `ma_se' _newline  "lower = " interaction[1,1] - (1.96* sqrt(`ma_variance')) _newline  "upper = " interaction[1,1] + (1.96* sqrt(`ma_variance')) _newline  "power = " normal(-1.96 + (interaction[1,1] * sqrt(`summ_inv_var')))  + normal(-1.96 - (interaction[1,1] * sqrt(`summ_inv_var'))) _newline "power (%) = " 100 * (normal(-1.96 + (interaction[1,1] * sqrt(`summ_inv_var')))  + normal(-1.96 - (interaction[1,1] * sqrt(`summ_inv_var'))))

* generate the weight of each trial in the meta-analysis and save results in the dataset
qui gen weight = inv_var/`summ_inv_var'
qui gen percent_weight = 100*weight
qui save poynard_age_results, replace

*** END ***
